# Supplementary material for: “My Friends Would Believe My Word”: Appropriateness and Acceptability of Respondent-Driven Sampling in Recruiting Young Tertiary Student Men Who Have Sex with Men for HIV/STI Research in Nairobi, Kenya
Source: Int J Environ Res Public Health. 2022 Jun 15;19(12):7331. doi: 10.3390/ijerph19127331 (PMC9223518; doi:10.3390/ijerph19127331)
Supplement: Supplementary file 1 [file ijerph-19-07331-s001.zip]

Archive with 1 entries (1 files):
- ijerph-1621663-supplementary.pdf
